# Supplementary material for: Genetic architecture of repeated phenotypic divergence in Littorina saxatilis ecotype evolution
Source: Evolution. 2022 Sep 1;76(10):2332–46. doi: 10.1111/evo.14602 (PMC9826283; doi:10.1111/evo.14602)
Supplement: Supplementary file 2 — Supplementary Information [file EVO-76-2332-s001.xlsx]

## Sheet: CZA
	Weight				Shell Length				Height-Growth (gh)				Width-Growth (gw)				Aperture-Size (a0)				Aperture-Position (r0)				Aperture-Shape (c)				Relative Foot Area				Bold Score
Random Effects
	estimate	SE	z ratio	P-value	estimate	SE	z ratio	P-value	estimate	SE	z ratio	P-value	estimate	SE	z ratio	P-value	estimate	SE	z ratio	P-value	estimate	SE	z ratio	P-value	estimate	SE	z ratio	P-value	estimate	SE	z ratio	P-value
Va	0.218853	0.0755522	2.89672	9.94999e-07	0.188379	0.042267	4.45689	9.76996e-15	0.214686	0.0697513	3.07789	2.61514e-06	0.198025	0.0667316	2.96749	3.70489e-06	0.265729	0.0763287	3.48138	2.86493e-07	3.4788e-07	NA	NA	1	0.298555	0.106761	2.79649	0.000111168	0.222069	0.223565	0.993309	0.297055	0.267429	0.162583	1.64487	0.026388
Vr	0.144932	0.0701142	2.06708		0.0219429	0.0371727	0.590295		0.0886094	0.0639722	1.38512		0.100444	0.0612609	1.63962		0.0549021	0.0681304	0.805839		0.682643	0.0510231	13.3791		0.123882	0.0979495	1.26475		0.631673	0.221212	2.85551		0.416205	0.157735	2.63863
Fixed Effects
(Intercept)	0.0107647	0.0196143	0.54882	0.596614	-0.000351111	0.00746054	-0.0470624	0.972598	0.000582038	0.0151393	0.0384455	0.971232	0.000544889	0.0163766	0.0332725	0.974576	0.00104467	0.0122306	0.085415	0.942127	1.71669e-06	0.0417024	4.11653e-05	0.999968	-0.000908569	0.0173793	-0.0522789	0.961726	-0.00317888	0.0417058	-0.0762215	0.940073	0.00369057	0.0336298	0.109741	0.914071
sex	-0.0409666	0.0357782	-1.14501	0.252956	-0.0325217	0.026817	-1.21273	0.226155	0.0821557	0.0325403	2.52473	0.012018	0.0856762	0.0324509	2.64018	0.00865771	0.110448	0.0332973	3.31703	0.0010035	-0.227966	0.0475158	-4.79769	2.65797e-06	0.0901812	0.038235	2.3586	0.0188913	-0.0792305	0.0546392	-1.45007	0.148157	0.0657126	0.0487606	1.34766	0.17872
habitatPC1	-0.0496244	0.06066	-0.818075	0.413492	-0.063399	0.0457409	-1.38604	0.166848	0.17	0.05532	3.07304	0.00228958	0.203756	0.0550999	3.69793	0.000253878	0.277823	0.0567277	4.89749	1.48967e-06	0.219495	0.075777	2.89659	0.0052548	-0.325125	0.0650202	-5.00037	9.25784e-07	0.312533	0.0907714	3.44308	0.000748191	-0.0153185	0.081403	-0.188181	0.850935
distanceCentre	-0.0844286	0.0619869	-1.36204	0.17406	-0.0585145	0.0468752	-1.2483	0.212772	0.1357	0.0562969	2.41043	0.0164791	0.164572	0.0558697	2.94565	0.00345189	0.109912	0.0579611	1.89631	0.0587612	0.160376	0.0791415	2.02644	0.0434602	-0.0940213	0.0664772	-1.41434	0.158229	0.1177	0.0932911	1.26164	0.208447	0.00854701	0.0837254	0.102084	0.918764
shore.height	-0.116783	0.0385115	-3.03243	0.00260391	-0.0576041	0.0288706	-1.99525	0.0468006	-0.0633861	0.0351635	-1.80261	0.0723106	-0.0461551	0.0351061	-1.31473	0.189495	-0.0108337	0.0359004	-0.30177	0.763021	0.0739865	0.0522129	1.41702	0.157965	-0.0523927	0.0413056	-1.26842	0.205505	0.108229	0.0592954	1.82525	0.0688853	-0.155302	0.0527356	-2.94491	0.00344891
LGC1.1	-0.0937013	0.0396857	-2.36108	0.0187786	-0.0662413	0.0292622	-2.26372	0.0242149	0.111185	0.0358657	3.10004	0.00209268	0.121588	0.0358689	3.38978	0.000778759	0.10698	0.036483	2.93232	0.00359058	0.129033	0.0549953	2.34625	0.0195541	-0.0902698	0.0421118	-2.14358	0.0327688	0.0512387	0.062232	0.82335	0.410875	-0.0285057	0.0546905	-0.521218	0.602555
LGC1.2	0.0562844	0.0356246	1.57993	0.115083	0.0102394	0.0262517	0.390046	0.696621	-0.0128352	0.0321805	-0.398851	0.690274	-0.02231	0.0321858	-0.693162	0.488731	-0.0337416	0.0327306	-1.03089	0.303323	0.0295136	0.0494534	0.596796	0.551562	0.0767125	0.0377841	2.03028	0.0430902	-0.0360769	0.0560319	-0.643863	0.520089	-0.0738109	0.0490659	-1.50432	0.133403
LGC2.1	-0.054652	0.0428928	-1.27415	0.203334	-0.0037777	0.0316439	-0.119381	0.905519	0.0203531	0.0386095	0.527153	0.598398	0.00488557	0.0385669	0.126678	0.899169	0.0299323	0.0393768	0.76015	0.447661	-0.0398299	0.0580819	-0.685755	0.492587	-0.0604733	0.0453475	-1.33355	0.183197	0.0312564	0.0660839	0.47298	0.636533	-0.199019	0.0583773	-3.40918	0.000727122
LGC4.1	0.0705392	0.0360027	1.95928	0.0508778	0.0664637	0.0264537	2.51245	0.012438	-0.027942	0.0324005	-0.862396	0.388989	-0.0267206	0.0323974	-0.824777	0.410023	-0.0537261	0.0329716	-1.62947	0.104125	0.00153161	0.049582	0.0308905	0.975344	0.119637	0.0380449	3.14463	0.00180621	0.0102755	0.0563585	0.182323	0.855436	0.0528367	0.0494374	1.06876	0.285915
LGC6.1	-0.0661587	0.0549809	-1.2033	0.229594	-0.110655	0.0411297	-2.69039	0.00747536	0.173507	0.0501273	3.46133	0.0006021	0.114363	0.0500556	2.28473	0.0229053	0.0810006	0.0511574	1.58336	0.11422	-0.00389494	0.074698	-0.0521424	0.957552	0.0411953	0.0588802	0.699646	0.484562	-0.116068	0.0845439	-1.37288	0.17072	0.0490992	0.0752287	0.652665	0.514399
LGC7.1	-0.058934	0.039935	-1.47575	0.140858	-0.0371561	0.0295316	-1.25818	0.209282	-0.0101762	0.0361496	-0.281502	0.778594	-0.0345312	0.0361424	-0.955421	0.340085	-0.0185957	0.0367977	-0.505349	0.613656	0.031109	0.0553299	0.562247	0.574518	0.0118268	0.0424485	0.278615	0.780669	-0.0483191	0.0627075	-0.770548	0.441498	0.0315465	0.0552014	0.571481	0.56804
LGC7.2	0.104153	0.0408651	2.5487	0.0112459	0.0834187	0.0300139	2.77934	0.00575193	-0.0115376	0.036796	-0.313555	0.753979	-0.0335693	0.0368027	-0.912141	0.362319	-0.00842339	0.0374232	-0.225085	0.822044	-0.0309061	0.0565294	-0.546727	0.585143	-0.0398423	0.0432032	-0.922206	0.357051	0.0435289	0.0635177	0.685303	0.493615	0.0352008	0.0562632	0.625645	0.531963
LGC9.1	0.0428985	0.037188	1.15356	0.249607	0.0415453	0.027399	1.51631	0.130205	0.00716591	0.0335405	0.21365	0.830959	0.0740779	0.0335337	2.20906	0.0278168	0.0102927	0.0341413	0.301472	0.763238	0.0733908	0.051327	1.42987	0.15372	-0.0238466	0.0393847	-0.605479	0.545253	0.0593659	0.0580549	1.02258	0.307214	0.0842301	0.0513424	1.64056	0.101783
LGC10.1	-0.0596372	0.0388941	-1.53332	0.126137	-0.0255251	0.0283889	-0.899123	0.369134	-0.0277837	0.0347757	-0.79894	0.42487	-0.0351033	0.0347783	-1.00934	0.313545	0.00418581	0.0353823	0.118303	0.905898	-0.0764308	0.0536207	-1.4254	0.154869	-0.012715	0.0408325	-0.311394	0.755694	0.0581405	0.0608848	0.954926	0.340292	-0.0268669	0.0531136	-0.505839	0.613285
LGC10.2	-0.0140084	0.044194	-0.316975	0.751643	-0.00145746	0.0352062	-0.0413978	0.966983	-0.0618766	0.0409788	-1.50997	0.133651	-0.0473599	0.0403859	-1.17268	0.243159	-0.0611793	0.0429794	-1.42346	0.157044	0.00643847	0.0499182	0.12898	0.898001	0.057541	0.048296	1.19143	0.23623	0.0310466	0.0611395	0.507799	0.613573	0.0128897	0.056565	0.227873	0.820347
LGC11.1	0.0224875	0.0354577	0.634206	0.526436	-0.0122825	0.0262737	-0.467483	0.64031	0.0261883	0.0320863	0.816183	0.414914	0.00937289	0.0320583	0.292371	0.770109	-0.00904006	0.0327072	-0.276393	0.782415	0.0379797	0.0486392	0.780847	0.4357	-0.0240921	0.0376836	-0.639326	0.523051	-0.0446246	0.0548818	-0.813105	0.416713	0.0460458	0.0485137	0.949131	0.343203
LGC12.2	0.0748308	0.0455207	1.64389	0.101544	0.103232	0.0354198	2.91453	0.00385564	-0.137963	0.0421092	-3.27632	0.00121253	-0.160536	0.0417597	-3.84428	0.000155665	-0.175667	0.043608	-4.02832	7.55289e-05	-0.146734	0.0572407	-2.56346	0.0111873	0.135778	0.0495499	2.74022	0.00665696	0.137252	0.0666121	2.06046	0.0410979	-0.037184	0.0605811	-0.613788	0.540124
LGC12.4	-0.17902	0.0428358	-4.17922	3.69382e-05	-0.134209	0.031426	-4.27063	2.50613e-05	0.0850966	0.0382727	2.22343	0.0268011	0.0791057	0.0382053	2.07054	0.0390839	0.10874	0.0390796	2.78252	0.00567886	0.0470671	0.0565438	0.8324	0.406985	-0.139821	0.0449591	-3.10996	0.00202125	0.0180752	0.0653377	0.276643	0.78224	-0.214925	0.0582294	-3.691	0.0002605
LGC14.1	0.00805844	0.0466615	0.1727	0.862771	0.0302546	0.0339991	0.889866	0.374394	-0.0866764	0.0415853	-2.0843	0.0378488	-0.0935127	0.0415703	-2.24951	0.0250839	-0.0698517	0.0423487	-1.64944	0.0999511	0.0175879	0.0636362	0.276382	0.781775	0.0355522	0.0488336	0.728029	0.467084	-0.0505295	0.0720485	-0.701326	0.483569	0.0840796	0.0631951	1.33048	0.184227
LGC14.3	0.0352704	0.0437079	0.806957	0.420361	0.0116498	0.0321928	0.361877	0.717269	0.00137126	0.039469	0.0347428	0.972255	0.0209984	0.039475	0.531941	0.594986	-0.0663423	0.0401419	-1.65269	0.0993205	0.151739	0.0606055	2.50372	0.0127325	0.0706992	0.0463418	1.5256	0.12801	-0.0903451	0.0683795	-1.32123	0.187293	0.0446118	0.0604785	0.737648	0.461215
LGC17.1	0.0189712	0.0401372	0.472658	0.636607	0.0540396	0.0299254	1.80581	0.0718623	0.0392353	0.0365784	1.07263	0.284196	0.0506047	0.0365539	1.38439	0.16717	0.00666045	0.0372675	0.17872	0.858257	-0.00437619	0.05507	-0.0794661	0.938189	0.0876369	0.042957	2.04011	0.0420797	0.158149	0.0619978	2.55089	0.0111793	-0.0101688	0.0553009	-0.183882	0.854193
	Wald statistics for fixed effects
	weight_g.denDF	weight_g.F.inc	weight_g.F.con	weight_g.Pr	shellLength.denDF	shellLength.F.inc	shellLength.F.con	shellLength.Pr	gh.denDF	gh.F.inc	gh.F.con	gh.Pr	gw.denDF	gw.F.inc	gw.F.con	gw.Pr	a0.denDF	a0.F.inc	a0.F.con	a0.Pr	r0.denDF	r0.F.inc	r0.F.con	r0.Pr	c.denDF	c.F.inc	c.F.con	c.Pr	relFoot.denDF	relFoot.F.inc	relFoot.F.con	relFoot.Pr	Bold.Score.denDF	Bold.Score.F.inc	Bold.Score.F.con	Bold.Score.Pr
(Intercept)	9	0.1825	0.3009	0.596614	0.7	0.0008958	0.002227	0.972598	3.9	0.002044	0.001476	0.971232	5.9	0.001806	0.001105	0.974576	1.5	0.009736	0.007293	0.942127	48	2.051e-05	1.649e-09	0.999968	2.9	0.003899	0.002736	0.961726	18.2	0.0002251	0.00581	0.940073	15	0.004599	0.01204	0.914071
sex (male)	343.8	9.9	1.311	0.252956	358.8	10.83	1.47	0.226155	353.2	17.93	6.374	0.012018	351.8	23.4	6.97	0.00865771	356.4	34.26	11	0.0010035	272.5	16.43	23.01	2.65797e-06	352.5	0.0858	5.563	0.0188913	280.9	3.856	2.103	0.148157	320.5	0.3783	1.816	0.17872
habitatPC1	323.7	3.138	0.6705	0.413492	356.2	5.981	1.919	0.166848	337.2	27.36	9.445	0.00228958	332.5	34.91	13.68	0.000253878	347.6	37.89	23.99	1.48967e-06	62.5	56.01	8.366	0.0052548	334.4	32.34	25	9.25784e-07	148	10.73	11.85	0.000748191	240	1.215	0.03539	0.850935
distanceCentre	322.4	14.72	1.856	0.17406	350.7	19.99	1.558	0.212772	332.8	21.1	5.81	0.0164791	329.7	22.49	8.677	0.00345189	342.4	13.34	3.596	0.0587612	358	21.14	4.106	0.0434602	327.7	10.34	2	0.158229	214.9	0.5694	1.592	0.208447	274.7	1.347	0.01042	0.918764
shore.height	351.6	1.714	9.197	0.00260391	357.4	1.451	3.98	0.0468006	359	18.13	3.249	0.0723106	358.8	10.3	1.728	0.189495	358.7	5.457	0.09105	0.763021	287	0.01849	2.004	0.157965	359	0.002861	1.609	0.205505	323.6	19.71	3.332	0.0688853	346.3	6.175	8.672	0.00344891
LGC1.1	346	8.602	5.574	0.0187786	340.5	10.05	5.125	0.0242149	347.7	16.96	9.61	0.00209268	350.3	18.03	11.49	0.000778759	342.5	11.65	8.599	0.00359058	358.4	11.74	5.501	0.0195541	344.2	5.286	4.595	0.0327688	348	0.005971	0.6779	0.410875	351.9	0.9466	0.2717	0.602555
LGC1.2	344.1	0.5191	2.496	0.115083	340.4	0.5619	0.1523	0.696621	346.8	0.2711	0.1591	0.690274	349.4	0.09089	0.4803	0.488731	341.9	0.3409	1.063	0.303323	359	2.665	0.3552	0.551562	343.1	4.405	4.122	0.0430902	346.2	1.971	0.4146	0.520089	349.9	3.461	2.263	0.133403
LGC2.1	351.9	1.851	1.624	0.203334	354.6	0.3724	0.01411	0.905519	358.1	2.294	0.2779	0.598398	358.6	1.473	0.01608	0.899169	356.7	1.35	0.5778	0.447661	333.8	0.09569	0.4719	0.492587	357.7	2.299	1.778	0.183197	340.2	0.06027	0.2237	0.636533	352.4	12.38	11.62	0.000727122
LGC4.1	346.2	4.577	3.839	0.0508778	343.3	9.071	6.314	0.012438	350	1.216	0.7439	0.388989	352.3	1.054	0.6804	0.410023	345.5	2.458	2.655	0.104125	358.2	0.1674	0.0009566	0.975344	347.2	7.986	9.889	0.00180621	348	0.9074	0.03324	0.855436	352	0.8144	1.142	0.285915
LGC6.1	351.9	5.188	1.448	0.229594	356.6	20.31	7.238	0.00747536	358.9	22.74	11.98	0.0006021	359	12.79	5.22	0.0229053	358.2	6.411	2.507	0.11422	295.3	3.287	0.002838	0.957552	358.8	0.02039	0.4896	0.484562	330.4	8.777	1.885	0.17072	347.9	0.09846	0.426	0.514399
LGC7.1	347.9	5.012	2.178	0.140858	345.9	4.26	1.582	0.209282	351.4	0.2159	0.07917	0.778594	353.2	0.8395	0.9126	0.340085	347.8	0.5854	0.2553	0.613656	358.8	0.8834	0.3158	0.574518	349	0.3478	0.07765	0.780669	347.8	1.182	0.5937	0.441498	352.5	0.143	0.3266	0.56804
LGC7.2	344.5	9.058	6.496	0.0112459	339.9	12.18	7.724	0.00575193	346.5	1.074	0.09837	0.753979	349.2	2.113	0.832	0.362319	341.5	0.5084	0.05067	0.822044	359	1.502	0.2985	0.585143	342.8	0.2805	0.8505	0.357051	344.1	1.621	0.4696	0.493615	348.5	1.255	0.3914	0.531963
LGC9.1	347.3	0.6998	1.33	0.249607	345.6	1.959	2.301	0.130205	351.4	0.009556	0.04564	0.830959	353.3	4.414	4.88	0.0278168	347.6	0.112	0.09088	0.763238	358.8	0.7768	2.044	0.15372	349	0.2954	0.3666	0.545253	347.6	2.983	1.046	0.307214	351.8	1.438	2.691	0.101783
LGC10.1	346.2	1.202	2.351	0.126137	344.2	0.03099	0.8087	0.369134	348.2	3.43	0.6383	0.42487	350.2	4.122	1.019	0.313545	345.2	0.7682	0.014	0.905898	356.9	3.532	2.032	0.154869	345.2	0.3499	0.09696	0.755694	341.6	1.657	0.9119	0.340292	347.8	0.04152	0.2559	0.613285
LGC10.2	129	8.949e-05	0.1006	0.751643	167.8	0.1201	0.001718	0.966983	119.9	3.497	2.28	0.133651	122.2	2.484	1.375	0.243159	127.4	3.046	2.026	0.157044	65.8	0.1027	0.01656	0.898001	104.2	2.328	1.419	0.23623	56.5	0.6364	0.2579	0.613573	77.1	0.1309	0.05193	0.820347
LGC11.1	351.4	0.001951	0.4021	0.526436	352.4	2.274	0.2187	0.64031	357	3.273	0.6662	0.414914	357.8	1.955	0.08553	0.770109	354.8	0.5864	0.07639	0.782415	356	2.519	0.609	0.4357	356.2	2.426	0.4087	0.523051	346.2	2.078	0.6611	0.416713	354	0.3831	0.9008	0.343203
LGC12.2	234.2	7.651	2.702	0.101544	275.4	17.06	8.494	0.00385564	232	16.32	10.73	0.00121253	234.8	21.59	14.78	0.000155665	238.7	23.01	16.23	7.55289e-05	178.7	10.68	6.571	0.0111873	214.7	12.93	7.509	0.00665696	148.7	4.829	4.245	0.0410979	183.9	0.1602	0.3767	0.540124
LGC12.4	350.3	17.38	17.47	3.69382e-05	357	19.03	18.24	2.50613e-05	358.9	4.471	4.944	0.0268011	358.4	3.946	4.289	0.0390839	358.8	6.65	7.742	0.00567886	273.5	1.446	0.6897	0.406985	358.9	9.641	9.671	0.00202125	308.2	0.01386	0.07653	0.78224	336.6	13.01	13.62	0.0002605
LGC14.1	349.8	0.000532	0.02992	0.862771	348.9	0.7899	0.7911	0.374394	353.2	4.406	4.344	0.0378488	354.5	5.568	5.061	0.0250839	350.6	1.776	2.721	0.0999511	359	0.06985	0.07685	0.781775	351.3	0.2462	0.53	0.467084	347	0.08333	0.4919	0.483569	352.3	1.433	1.77	0.184227
LGC14.3	346.4	0.6122	0.6509	0.420361	339.2	0.07995	0.1313	0.717269	346.8	0.0003388	0.001211	0.972255	349.6	0.2136	0.2831	0.594986	341.2	2.765	2.731	0.0993205	359	6.325	6.269	0.0127325	343.1	2.036	2.328	0.12801	347.9	2.226	1.746	0.187293	351.4	0.5648	0.5441	0.461215
LGC17.1	350.8	0.2236	0.2236	0.636607	349.9	3.26	3.26	0.0718623	355.6	1.15	1.15	0.284196	356.9	1.916	1.916	0.16717	352.5	0.03194	0.03194	0.858257	316.4	0.006023	0.006023	0.938189	354.3	4.162	4.162	0.0420797	342.5	6.507	6.507	0.0111793	353.7	0.03382	0.03382	0.854193

## Sheet: CZB
	Weight				Shell Length				Height-Growth (gh)				Width-Growth (gw)				Aperture-Size (a0)				Aperture-Position (r0)				Aperture-Shape (c)				Relative Foot Area				Bold Score
Random Effects
	estimate	SE	z ratio	P-value	estimate	SE	z ratio	P-value	estimate	SE	z ratio	P-value	estimate	SE	z ratio	P-value	estimate	SE	z ratio	P-value	estimate	SE	z ratio	P-value	estimate	SE	z ratio	P-value	estimate	SE	z ratio	P-value	estimate	SE	z ratio	P-value
Va	0.173154	0.079074	2.18977	0.00813549	0.138564	0.0634034	2.18544	0.00534604	0.187236	0.0900998	2.0781	0.0126965	0.170757	0.0874393	1.95286	0.0176598	0.218822	0.0962794	2.27279	0.00281637	0.219068	0.175235	1.25014	0.158072	2.11146e-07	NA	NA	1	0.210791	0.232381	0.907094	0.333086	0.131576	0.12301	1.06964	0.198965
Vr	0.189143	0.0762317	2.48116		0.157106	0.0612298	2.56583		0.190173	0.0865678	2.19681		0.196609	0.0845068	2.32655		0.20918	0.092117	2.27081		0.518042	0.174752	2.96445		0.636503	0.0474421	13.4164		0.723605	0.234702	3.08308		0.40011	0.124654	3.20975
Fixed Effects
	weight_g.solution	weight_g.std error	weight_g.z.ratio		shellLength.solution	shellLength.std error	shellLength.z.ratio			gw.solution	gw.std error	gw.z.ratio		a0.solution	a0.std error	a0.z.ratio		r0.solution	r0.std error	r0.z.ratio		c.solution	c.std error	c.z.ratio		relFoot.solution	relFoot.std error	relFoot.z.ratio		Bold.Score.solution	Bold.Score.std error	Bold.Score.z.ratio
(Intercept)	-0.00332528	0.0224278	-0.148266	0.884471	5.30324e-05	0.0203385	0.00260749	0.997958	-0.000165596	0.0223807	-0.00739906	0.994242	-9.34607e-05	0.0227517	-0.00410785	0.996794	0.000289737	0.023475	0.0123424	0.990387	-0.000756552	0.0369025	-0.0205013	0.98387	-2.38857e-10	0.0408731	-5.84388e-09	1	0.0055815	0.0449761	0.124099	0.902388	-0.00632468	0.0355848	-0.177735	0.860175
sex (male)	-0.10974	0.0333128	-3.29424	0.00108817	-0.0690334	0.0300513	-2.29719	0.0221944	0.171167	0.0338969	5.04963	7.15117e-07	0.26633	0.0334947	7.95141	2.58017e-14	0.281196	0.0360809	7.79349	7.54362e-14	-0.130685	0.0477711	-2.73566	0.00653954	-0.143389	0.0446566	-3.21092	0.0014422	0.0376327	0.0547969	0.686768	0.492697	-0.0998747	0.0430723	-2.31877	0.0210516
habitatPC1	-0.0754512	0.0643498	-1.17252	0.241881	-0.1276	0.0580051	-2.19981	0.0285571	0.292599	0.0656128	4.45948	1.16501e-05	0.256323	0.0646235	3.9664	9.19422e-05	0.31404	0.0699499	4.4895	1.00886e-05	0.0462053	0.0903501	0.511403	0.609557	-0.2837	0.0799947	-3.54649	0.000441993	0.250651	0.103041	2.43255	0.0158548	-0.192865	0.0805441	-2.39452	0.0174818
distanceCentre	0.0575728	0.062361	0.923217	0.35904	0.0128643	0.0558149	0.230481	0.818363	0.191687	0.0636126	3.01335	0.0036929	0.192968	0.0621108	3.10684	0.00289975	0.127944	0.0681012	1.87873	0.0641739	0.10604	0.0822182	1.28974	0.20588	-0.112527	0.0606967	-1.85392	0.064568	0.0958594	0.0894812	1.07128	0.295297	0.0322447	0.0718997	0.448468	0.656577
shore.height	-0.145664	0.0421255	-3.45784	0.000610854	-0.0938948	0.0380251	-2.46928	0.0140043	-0.140511	0.042901	-3.27523	0.00116011	-0.0927043	0.0423808	-2.18741	0.0293667	-0.0926638	0.045671	-2.02894	0.0432137	-0.016867	0.0603471	-0.2795	0.78003	0.109175	0.0561656	1.94381	0.0526973	0.022146	0.0702315	0.315329	0.752703	-0.0708634	0.0563358	-1.25787	0.209437
LGC1.1	-0.0943079	0.0378064	-2.49449	0.0130639	-0.0865978	0.0341608	-2.535	0.0116647	0.0986693	0.038551	2.55945	0.0108957	0.100815	0.0380724	2.64797	0.00845615	0.1446	0.0410463	3.52284	0.000482141	0.00290582	0.0541393	0.0536731	0.957242	-0.143021	0.050329	-2.84173	0.00474245	0.0389742	0.0639109	0.609821	0.542383	-0.0103535	0.0487347	-0.212447	0.831606
LGC1.2	-0.0394052	0.0328761	-1.1986	0.231488	-0.0535007	0.0296657	-1.80345	0.0721629	0.0164709	0.0334634	0.492205	0.622885	0.0164413	0.0330648	0.497243	0.619321	0.0579349	0.0356204	1.62645	0.104752	0.00576171	0.0471456	0.122211	0.9028	-0.0767708	0.0440503	-1.7428	0.082223	-0.051654	0.0554062	-0.932278	0.351849	-0.020802	0.0421908	-0.493045	0.622155
LGC2.1	-0.0518931	0.0355039	-1.46162	0.14473	-0.0170151	0.0319898	-0.531891	0.595108	-0.0246072	0.0360986	-0.681666	0.495899	-0.0382513	0.0356532	-1.07287	0.284036	-0.0366369	0.0384336	-0.953253	0.34107	-0.0321648	0.0507122	-0.634261	0.526296	0.0684664	0.0471221	1.45296	0.147107	-0.0293301	0.0591857	-0.495561	0.620521	-0.0294819	0.0459803	-0.641185	0.521823
LGC4.1	0.0434192	0.032794	1.324	0.186351	0.0564835	0.0296191	1.907	0.0573162	-0.00374953	0.0334286	-0.112165	0.910765	-0.0359968	0.0330102	-1.09048	0.276237	-0.00962442	0.0355941	-0.270393	0.787023	-0.110761	0.0469151	-2.36088	0.0187642	-0.0159607	0.0435881	-0.36617	0.714453	0.0812548	0.0544138	1.49328	0.136282	0.0418397	0.0420083	0.995988	0.320082
LGC6.1	-0.132656	0.043509	-3.04893	0.00246741	-0.184051	0.0393176	-4.68114	4.04712e-06	0.120579	0.044373	2.71739	0.00689985	0.130081	0.0438193	2.96859	0.00319276	0.0741423	0.0472462	1.56928	0.117463	0.166306	0.062263	2.67103	0.0079057	-0.029346	0.0576622	-0.508929	0.611114	-0.0851203	0.071265	-1.19442	0.23314	-0.16844	0.0563513	-2.98911	0.00301621
LGC7.1	-0.113723	0.0397188	-2.86319	0.00444034	-0.0991166	0.0358798	-2.76246	0.00602976	0.0238597	0.0404938	0.589218	0.556072	0.0361495	0.0399878	0.904013	0.366589	0.0210182	0.0431165	0.487474	0.626211	0.00242638	0.0568344	0.0426921	0.965977	-0.062871	0.052767	-1.19148	0.234249	-0.0452057	0.0655442	-0.689697	0.49085	-0.0674904	0.0502036	-1.34433	0.17961
LGC7.2	0.0594385	0.0333045	1.7847	0.0751618	0.0367021	0.0300473	1.22148	0.222714	-0.0238626	0.0339123	-0.703655	0.48205	-0.00386546	0.0334874	-0.11543	0.908092	0.00369774	0.0361094	0.102404	0.918351	-0.00739699	0.0475805	-0.155462	0.876548	-0.037468	0.0441064	-0.849491	0.396173	0.037871	0.0550905	0.687432	0.492275	0.0294177	0.0441227	0.666725	0.505504
LGC9.1	0.0117108	0.0330747	0.354073	0.723485	0.0342525	0.0297577	1.15105	0.250486	-0.0326109	0.0336042	-0.970442	0.332453	0.00027252	0.0331618	0.00821788	0.993488	-0.00113259	0.0357925	-0.0316434	0.974835	-0.0111494	0.0469523	-0.237462	0.812432	-0.0169982	0.0432523	-0.393	0.694552	0.0489777	0.0537445	0.911306	0.36279	-0.033923	0.041784	-0.811865	0.417236
LGC10.1	-0.0432097	0.0396713	-1.08919	0.276791	-0.0283636	0.0357557	-0.793262	0.428097	0.0597244	0.0403625	1.4797	0.139839	0.0424756	0.0398481	1.06594	0.287181	0.0383282	0.0429822	0.891723	0.37314	0.0331348	0.0565645	0.585787	0.558399	-0.00454963	0.0524494	-0.0867433	0.930924	-0.00996142	0.0650937	-0.153032	0.878463	-0.118043	0.0509122	-2.31856	0.0210466
LGC10.2	0.0856221	0.0474211	1.80557	0.0743989	0.0844405	0.0426974	1.97765	0.051032	-0.0929402	0.0486056	-1.91213	0.0595409	-0.0807344	0.0475232	-1.69884	0.0935037	-0.0500504	0.0520058	-0.962401	0.338459	-0.100151	0.0638318	-1.56899	0.121947	0.00863314	0.052607	0.164106	0.86974	0.0153981	0.0719278	0.214077	0.831312	0.0541017	0.0553267	0.977859	0.331785
LGC11.1	-0.0369698	0.0333875	-1.1073	0.26892	-0.0727373	0.0301208	-2.41485	0.0162409	0.0243565	0.0340022	0.716319	0.474257	0.0102493	0.0335682	0.305326	0.760274	0.0337937	0.0362094	0.933287	0.351328	0.010402	0.0476445	0.218324	0.827299	0.021136	0.0441441	0.478794	0.632376	-0.11431	0.0556356	-2.05461	0.0406732	-0.0802275	0.0439009	-1.82747	0.0685983
LGC12.2	0.0346207	0.0426013	0.812667	0.417513	0.0911225	0.0384201	2.37174	0.018794	-0.204152	0.0435884	-4.68364	6.06005e-06	-0.154933	0.0427848	-3.62121	0.000397383	-0.12447	0.0465495	-2.67393	0.0082277	-0.10863	0.0588165	-1.84693	0.0669453	0.0146314	0.0511615	0.285984	0.775055	0.0527665	0.0657548	0.802473	0.42388	-0.0463375	0.0517911	-0.8947	0.372219
LGC12.4	-0.065427	0.0357429	-1.83049	0.0680134	-0.0653195	0.0322481	-2.02553	0.04355	0.066454	0.0363865	1.82634	0.0686363	0.0694161	0.0359415	1.93136	0.054229	0.077883	0.0387379	2.01051	0.0451333	0.0180612	0.0511458	0.353131	0.724203	-0.11948	0.0475059	-2.51505	0.0123365	-0.000968973	0.058681	-0.0165125	0.986835	-0.0422482	0.0462456	-0.913561	0.361509
LGC14.1	0.23583	0.0502265	4.69533	3.93799e-06	0.185999	0.0453057	4.10543	5.10811e-05	-0.152148	0.0512245	-2.97022	0.00320154	-0.145653	0.0504788	-2.88542	0.00417877	-0.139311	0.0545975	-2.55161	0.0111795	-0.194794	0.0708578	-2.74909	0.00635983	0.112343	0.0637009	1.76361	0.0786464	0.0538818	0.0813786	0.662112	0.508513	0.199034	0.0626157	3.17866	0.00165053
LGC14.3	-0.00793016	0.0342002	-0.231874	0.816794	-0.0200008	0.0307781	-0.64984	0.516249	-0.0431329	0.0347246	-1.24214	0.215016	-0.0709693	0.0343036	-2.06886	0.0392823	-0.0579877	0.0369668	-1.56864	0.117608	-0.117795	0.0488575	-2.411	0.0164123	0.0254428	0.0455614	0.558429	0.576898	-0.0978123	0.0557089	-1.75578	0.0800202	0.0304779	0.044111	0.690937	0.489983
LGC17.1	0.0518961	0.0345225	1.50326	0.133658	0.0329438	0.0311017	1.05923	0.290183	0.00591896	0.0350887	0.168686	0.866181	-0.0401725	0.0346644	-1.1589	0.247259	-0.00962337	0.0373538	-0.257627	0.796834	-0.00673067	0.0493781	-0.136309	0.891637	0.0708084	0.0460573	1.5374	0.125075	0.0860331	0.0561161	1.53313	0.126168	0.037457	0.0462066	0.810641	0.418048
	Wald statistics for fixed effects
	weight_g.denDF	weight_g.F.inc	weight_g.F.con	weight_g.Pr	shellLength.denDF	shellLength.F.inc	shellLength.F.con	shellLength.Pr	gh.denDF	gh.F.inc	gh.F.con	gh.Pr	gw.denDF	gw.F.inc	gw.F.con	gw.Pr	a0.denDF	a0.F.inc	a0.F.con	a0.Pr	r0.denDF	r0.F.inc	r0.F.con	r0.Pr	c.denDF	c.F.inc	c.F.con	c.Pr	relFoot.denDF	relFoot.F.inc	relFoot.F.con	relFoot.Pr	Bold.Score.denDF	Bold.Score.F.inc	Bold.Score.F.con	Bold.Score.Pr
(Intercept)	12.7	0.006395	0.02198	0.884471	13.3	0.0005644	6.798e-06	0.997958	9.8	4.024e-07	5.482e-05	0.994242	11	5.873e-06	1.69e-05	0.996794	10.5	0.0002513	0.0001523	0.990387	17.7	0.0005945	0.0004204	0.98387	360	0	3.415e-17	1	21.5	5.162e-07	0.0154	0.902388	29.1	0.1075	0.03158	0.860175
sex (male)	348.4	12.43	10.85	0.00108817	351.3	8.893	5.277	0.0221944	348.4	50.07	25.5	7.15117e-07	349.4	94.15	63.23	2.58017e-14	349.4	86.13	60.74	7.54362e-14	353.6	5.336	7.484	0.00653954	360	9.386	10.31	0.0014422	340.3	0.2007	0.4716	0.492697	314.2	3.696	5.376	0.0210516
habitatPC1	301.9	47.54	1.375	0.241881	303.6	72.44	4.84	0.0285571	298.9	73.58	19.89	1.16501e-05	291.5	77.9	15.73	9.19422e-05	308.2	70.15	20.16	1.00886e-05	239.1	11.78	0.2615	0.609557	360	181.5	12.58	0.000441993	204.1	5.531	5.917	0.0158548	208.3	58.58	5.739	0.0174818
distanceCentre	70.4	1.112	0.8524	0.35904	71.7	3.491	0.05313	0.818363	64.5	12.59	9.079	0.0036929	59.4	13.99	9.651	0.00289975	74.3	5.047	3.531	0.0641739	33.9	3.014	1.663	0.20588	360	4.36	3.437	0.064568	22.7	0.03259	1.148	0.295297	32.3	0.4717	0.2014	0.656577
shore.height	353.3	7.224	11.96	0.000610854	355.8	0.1684	6.098	0.0140043	354	38.8	10.73	0.00116011	354.8	20.07	4.785	0.0293667	354.3	14.68	4.117	0.0432137	358.4	1.153	0.07811	0.78003	360	7.395	3.778	0.0526973	343.9	2.72	0.09943	0.752703	314.4	3.161	1.582	0.209437
LGC1.1	356.7	14.8	6.223	0.0130639	358.8	17.32	6.427	0.0116647	358.2	14.81	6.55	0.0108957	358.5	16.46	7.012	0.00845615	358.3	20.05	12.41	0.000482141	359.8	1.084	0.002879	0.957242	360	13.53	8.075	0.00474245	343.9	0.0004236	0.3719	0.542383	315.9	1.624	0.04529	0.831606
LGC1.2	349.9	2.741	1.437	0.231488	352.3	5.522	3.253	0.0721629	349.6	0.2215	0.2423	0.622885	350.5	0.1333	0.2473	0.619321	350.5	2.017	2.645	0.104752	354.5	0.001891	0.01494	0.9028	360	2.09	3.037	0.082223	342.7	2.105	0.8691	0.351849	313.3	0.5986	0.2433	0.622155
LGC2.1	356.3	4.542	2.136	0.14473	358.2	1.695	0.2829	0.595108	357.3	0.07743	0.4647	0.495899	357.8	0.3581	1.151	0.284036	357.4	0.3753	0.9088	0.34107	359.7	0.0917	0.4023	0.526296	360	1	2.111	0.147107	343.6	1.159	0.2456	0.620521	316	1.312	0.4112	0.521823
LGC4.1	357.3	9.123	1.753	0.186351	359.4	14.5	3.637	0.0573162	359.1	2.057	0.01258	0.910765	359.3	5.908	1.189	0.276237	359.1	1.286	0.07311	0.787023	360	10.53	5.574	0.0187642	360	0.07522	0.1341	0.714453	344	4.915	2.23	0.136282	316	4.074	0.9917	0.320082
LGC6.1	357.1	25.41	9.296	0.00246741	359.3	45.01	21.91	4.04712e-06	358.7	13.07	7.384	0.00689985	359.2	15.99	8.812	0.00319276	358.6	5.571	2.463	0.117463	359.8	11.46	7.134	0.0079057	360	2.391	0.259	0.611114	342.7	3.952	1.427	0.23314	313.8	18.74	8.937	0.00301621
LGC7.1	357.2	16.32	8.198	0.00444034	359.3	16.2	7.632	0.00602976	358.9	2.21	0.3472	0.556072	359.2	2.636	0.8173	0.366589	358.9	1.068	0.2376	0.626211	360	0.2906	0.001822	0.965977	360	2.063	1.42	0.234249	343.7	1.454	0.4757	0.49085	315.5	4.402	1.809	0.17961
LGC7.2	357.6	6.821	3.185	0.0751618	359.5	4.797	1.492	0.222714	359.2	2.166	0.4953	0.48205	359.4	0.8276	0.01335	0.908092	359.1	0.2743	0.01052	0.918351	359.9	0.3713	0.02417	0.876548	360	0.05928	0.7216	0.396173	343.3	1.118	0.4726	0.492275	314.6	0.8525	0.4444	0.505504
LGC9.1	355.8	0.4276	0.1254	0.723485	357.8	2.888	1.325	0.250486	357.8	2.153	0.9419	0.332453	357.2	0.08977	6.672e-05	0.993488	358.3	0.1022	0.0009965	0.974835	352.2	0.0862	0.05639	0.812432	360	0.1734	0.1544	0.694552	334.5	1.644	0.8305	0.36279	304.6	0.4068	0.6599	0.417236
LGC10.1	358	0.004698	1.186	0.276791	360	0.1425	0.6294	0.428097	360	0.2042	2.189	0.139839	360	0.001701	1.136	0.287181	360	0.04464	0.7952	0.37314	359.4	0.3256	0.3431	0.558399	360	0.07299	0.007524	0.930924	343.1	0.0115	0.02342	0.878463	314.9	3.088	5.377	0.0210466
LGC10.2	87.9	4.924	3.26	0.0743989	89.5	5.367	3.912	0.051032	78.1	3.664	3.656	0.0595409	75.3	2.897	2.886	0.0935037	87.7	1.056	0.9264	0.338459	59.7	2.648	2.462	0.121947	360	0.113	0.02693	0.86974	52.8	0.1647	0.04583	0.831312	63.4	2.025	0.9565	0.331785
LGC11.1	358	2.648	1.226	0.26892	360	9.555	5.831	0.0162409	360	1.519	0.5131	0.474257	360	0.4559	0.09324	0.760274	360	1.61	0.8709	0.351328	359.2	0.1104	0.04767	0.827299	360	0.02223	0.2292	0.632376	343.3	5.468	4.221	0.0406732	315.4	4.327	3.339	0.0685983
LGC12.2	171.3	1.551	0.6605	0.417513	173.9	7.988	5.626	0.018794	157.1	24.07	21.94	6.06005e-06	154.1	14.63	13.11	0.000397383	170.1	8.245	7.15	0.0082277	135.1	3.267	3.411	0.0669453	360	0.3791	0.08179	0.775055	118.9	1.011	0.644	0.42388	145.4	0.5816	0.8012	0.372219
LGC12.4	354.9	3.545	3.351	0.0680134	357.1	4.231	4.103	0.04355	355.7	3.466	3.336	0.0686363	356.5	3.728	3.73	0.054229	355.9	4.107	4.042	0.0451333	359.4	0.158	0.1247	0.724203	360	6.53	6.325	0.0123365	343.6	0.0004034	0.0002727	0.986835	315.7	0.7907	0.8351	0.361509
LGC14.1	323.2	24.44	22.05	3.93799e-06	324	19.43	16.86	5.10811e-05	320	7.693	8.822	0.00320154	315.9	6.88	8.325	0.00417877	326.1	5.35	6.511	0.0111795	284.3	5.465	7.557	0.00635983	360	3.245	3.11	0.0786464	248.5	1.337	0.4384	0.508513	266.4	9.9	10.11	0.00165053
LGC14.3	352.6	0.0853	0.05375	0.816794	355.7	0.4905	0.4222	0.516249	354	1.566	1.543	0.215016	354.7	4.067	4.28	0.0392823	354.5	2.428	2.461	0.117608	357.5	5.795	5.813	0.0164123	360	0.2526	0.3118	0.576898	342.6	3.339	3.083	0.0800202	312.1	0.417	0.4777	0.489983
LGC17.1	353.5	2.26	2.26	0.133658	355.2	1.122	1.122	0.290183	353.4	0.02844	0.02844	0.866181	354.2	1.343	1.343	0.247259	353.9	0.06638	0.06638	0.796834	357.2	0.01859	0.01859	0.891637	360	2.364	2.364	0.125075	342.3	2.35	2.35	0.126168	313	0.6575	0.6575	0.418048

## Sheet: CZD
	Weight				Shell Length				Height-Growth (gh)				Width-Growth (gw)				Aperture-Size (a0)				Aperture-Position (r0)				Aperture-Shape (c)				Relative Foot Area				Bold Score
Random Effects
	estimate	SE	z ratio	P-value	estimate	SE	z ratio	P-value	estimate	SE	z ratio	P-value	estimate	SE	z ratio	P-value	estimate	SE	z ratio	P-value	estimate	SE	z ratio	P-value	estimate	SE	z ratio	P-value	estimate	SE	z ratio	P-value	estimate	SE	z ratio	P-value
Va	0.159764	0.0853321	1.87226	0.0352111	0.144072	0.0608912	2.36606	0.00764799	0.0108361	0.0588749	0.184052	0.859305	0.138098	0.0637042	2.1678	0.0197553	0.0275019	0.0802409	0.342741	0.724486	0.082621	0.155057	0.532843	0.55278	0.0616768	0.128061	0.48162	0.568842	0.364479	0.309591	1.17729	0.206299	0.321018	0.133042	2.41291	0.00507812
Vr	0.145378	0.0813991	1.78599		0.0666048	0.0567415	1.17383		0.212542	0.0607722	3.49735		0.0906853	0.0600282	1.51071		0.287658	0.0825046	3.48658		0.553401	0.158733	3.48636		0.505582	0.132071	3.8281		0.482666	0.302753	1.59426		0.149267	0.124532	1.19862
Fixed Effects
	weight_g.solution	weight_g.std error	weight_g.z.ratio		shellLength.solution	shellLength.std error	shellLength.z.ratio		gh.solution	gh.std error	gh.z.ratio		gw.solution	gw.std error	gw.z.ratio		a0.solution	a0.std error	a0.z.ratio		r0.solution	r0.std error	r0.z.ratio		c.solution	c.std error	c.z.ratio		relFoot.solution	relFoot.std error	relFoot.z.ratio		Bold.Score.solution	Bold.Score.std error	Bold.Score.z.ratio
(Intercept)	0.0059205	0.0199718	0.296443	0.775974	-0.0140808	0.0140678	-1.00092	0.383784	0.00929091	0.0243466	0.381611	0.705842	0.00818862	0.016264	0.50348	0.634757	0.00754321	0.0283445	0.266126	0.792241	0.00656764	0.0393485	0.16691	0.868728	-0.0069783	0.0375949	-0.185618	0.853952	0.00220428	0.0611711	0.0360347	0.97139	-0.000594691	0.0247397	-0.0240379	0.981529
sex (male)	-0.0843478	0.0321485	-2.62369	0.00908293	-0.0986074	0.0272048	-3.62463	0.000333785	0.225998	0.0280427	8.05908	1.47923e-14	0.26567	0.0284115	9.35081	1.21803e-18	0.287125	0.03334	8.61203	3.07008e-16	-0.0686373	0.0474074	-1.44782	0.148616	-0.18308	0.0447996	-4.08665	5.47824e-05	-0.10554	0.0680279	-1.55142	0.122103	-0.0592994	0.0424562	-1.39672	0.163519
habitatPC1	-0.190915	0.0527362	-3.62019	0.000342009	-0.158425	0.0452394	-3.50192	0.000526882	0.271791	0.0451117	6.02486	8.02817e-09	0.282673	0.0471251	5.99836	5.42997e-09	0.309134	0.0538154	5.74434	3.06291e-08	0.243403	0.0767829	3.17002	0.00172306	-0.15062	0.0724502	-2.07894	0.0384628	0.400687	0.107002	3.74468	0.000226081	-0.272245	0.0692098	-3.93362	0.000104566
distanceCentre	0.0200586	0.0675456	0.296964	0.767036	-0.0186556	0.0586429	-0.318122	0.750905	0.0670598	0.0513568	1.30576	0.201168	0.0119983	0.0604209	0.198579	0.842898	-0.0431801	0.0620359	-0.696051	0.490548	0.0527616	0.0896391	0.5886	0.558832	0.0257781	0.0841086	0.306485	0.762352	-0.0447783	0.150155	-0.298213	0.766187	0.0604079	0.089859	0.672252	0.502427
shore.height	-0.156454	0.0381627	-4.09966	5.16441e-05	-0.0608789	0.0320178	-1.90141	0.0580918	-0.141561	0.0327937	-4.31672	2.15173e-05	-0.0265372	0.0334307	-0.793797	0.427871	-0.0381282	0.0390202	-0.97714	0.329279	-0.122047	0.055529	-2.1979	0.0286835	0.0321052	0.0524558	0.612043	0.540591	-0.0443414	0.0900492	-0.492413	0.622881	-0.0509898	0.0501065	-1.01763	0.309659
LGC1.1	-0.0285883	0.0367242	-0.77846	0.43683	-0.0409301	0.0309758	-1.32136	0.18728	0.0670684	0.0319801	2.09719	0.0367425	0.0415369	0.0323559	1.28375	0.200105	0.0771006	0.0380209	2.02785	0.0433838	0.0259538	0.0540607	0.480086	0.631478	-0.0851399	0.0510881	-1.66653	0.0964713	-0.0975088	0.0684012	-1.42554	0.155305	-0.0794527	0.0489242	-1.624	0.105418
LGC1.2	0.0293532	0.0317661	0.924042	0.3561	0.0117754	0.0263191	0.44741	0.654853	0.0649548	0.0275806	2.35509	0.0190883	0.045182	0.0275331	1.64101	0.101737	0.0834893	0.0327504	2.54926	0.0112353	-0.0453325	0.0465076	-0.974734	0.330388	-0.131721	0.0439753	-2.99535	0.00294054	0.017175	0.0641829	0.267595	0.789239	-0.0378515	0.0416772	-0.908205	0.364518
LGC2.1	-0.112945	0.0368746	-3.06296	0.00236306	-0.0942366	0.0307667	-3.06294	0.002368	0.0690154	0.0319033	2.16327	0.0312319	0.0976592	0.0321567	3.03698	0.00257513	0.0880301	0.0379179	2.3216	0.0208576	0.120938	0.0538971	2.24386	0.0254945	-0.0549206	0.0509408	-1.07812	0.281562	-0.0570528	0.0720219	-0.792159	0.429041	-0.0466125	0.0488102	-0.954973	0.340364
LGC4.1	0.00201182	0.0317582	0.063348	0.949507	0.0242156	0.0264159	0.916703	0.359942	-0.0192581	0.0274617	-0.701271	0.483608	-0.00888496	0.027605	-0.321861	0.747757	-0.0225369	0.0326243	-0.690801	0.490167	0.0239553	0.0463526	0.516806	0.605625	0.0496088	0.0438184	1.13214	0.258328	0.000977946	0.0602541	0.0162304	0.987064	0.0562546	0.0416548	1.35049	0.177865
LGC6.1	-0.182332	0.0538456	-3.38621	0.000793821	-0.216475	0.0461697	-4.68868	4.00595e-06	0.189411	0.0462901	4.09183	6.34734e-05	0.172032	0.0481586	3.57219	0.000406475	0.118304	0.055236	2.14179	0.0333512	0.160994	0.07882	2.04255	0.0421997	-0.107159	0.0743695	-1.4409	0.15025	-0.0358063	0.112974	-0.316942	0.751583	-0.18826	0.0711523	-2.64587	0.0085869
LGC7.1	-0.064705	0.0383987	-1.68508	0.0928816	-0.0225484	0.0319606	-0.705507	0.480996	0.0275928	0.0330316	0.835346	0.404148	0.0406813	0.0334006	1.21798	0.224079	0.0421735	0.0392791	1.07369	0.283757	-0.000228635	0.0558588	-0.00409309	0.996737	-0.0232136	0.0527839	-0.439786	0.66041	0.0413959	0.0754658	0.548539	0.583827	-0.0226117	0.0505095	-0.447673	0.654757
LGC7.2	0.0527932	0.0351265	1.50295	0.133763	0.0649597	0.0289312	2.24532	0.0254027	-0.0749771	0.0302823	-2.47594	0.0137756	-0.0500334	0.030265	-1.65318	0.0992336	-0.0516744	0.0359647	-1.43681	0.151698	-0.0553781	0.0510807	-1.08413	0.279078	0.0567406	0.0482959	1.17485	0.240402	0.155201	0.06497	2.38881	0.017668	0.0824459	0.0468783	1.75872	0.0796512
LGC9.1	-0.0346399	0.0309	-1.12103	0.263047	0.00365386	0.0259793	0.140645	0.888249	-0.0168451	0.026984	-0.624262	0.532909	-0.00773123	0.0271602	-0.284653	0.776084	-0.0420262	0.0320723	-1.31036	0.190974	-0.0194734	0.0455873	-0.427167	0.669523	0.062505	0.0430874	1.45066	0.14796	0.0859272	0.0629552	1.36489	0.173552	-0.0501265	0.0405237	-1.23697	0.21706
LGC10.1	0.0566903	0.0451216	1.25639	0.209843	0.0690129	0.0374148	1.84454	0.0659837	-0.040347	0.0385429	-1.04681	0.295964	0.00596378	0.0390749	0.152624	0.878785	-0.0359975	0.0458306	-0.785446	0.43277	-0.0151285	0.0651768	-0.232115	0.816585	0.0473148	0.0615881	0.768246	0.442378	0.215456	0.0869265	2.47861	0.0138697	0.0784721	0.0587624	1.33541	0.182756
LGC10.2	0.00915467	0.0493126	0.185646	0.853053	0.0257075	0.0421558	0.609821	0.543156	-0.000703977	0.0378365	-0.0186057	0.985256	-0.080669	0.0433373	-1.86142	0.0652579	0.0545487	0.0454242	1.20088	0.233454	-0.180593	0.06527	-2.76687	0.00690534	-0.152556	0.0613897	-2.48505	0.0146007	0.0137163	0.0924057	0.148436	0.882351	-0.0949649	0.0671065	-1.41514	0.159309
LGC11.1	-0.0589555	0.0323161	-1.82434	0.0689574	-0.0542402	0.0273465	-1.98344	0.0481305	0.0281507	0.0284841	0.988295	0.323707	-0.016688	0.0285942	-0.583616	0.559869	-0.00546069	0.0338423	-0.161357	0.871902	-0.00111844	0.0480862	-0.0232591	0.981449	0.0554169	0.0454561	1.21913	0.224012	-0.108023	0.0646073	-1.672	0.0958146	0.00419583	0.0421837	0.0994656	0.920829
LGC12.2	0.112689	0.0395147	2.85182	0.00495403	0.131784	0.0341891	3.85457	0.000164075	-0.135506	0.0319419	-4.24226	4.61067e-05	-0.0793678	0.0353055	-2.24803	0.025879	-0.124071	0.0382364	-3.24485	0.00152023	-0.0232744	0.054772	-0.424933	0.671567	0.0403887	0.0515876	0.782915	0.43545	0.113736	0.0848572	1.34033	0.182149	0.060319	0.0530343	1.13736	0.256987
LGC12.4	-0.0362251	0.0382525	-0.947001	0.344333	-0.0369812	0.0319464	-1.1576	0.247857	0.105724	0.0327439	3.22883	0.00137486	0.101373	0.0333409	3.0405	0.00254712	0.116597	0.0389472	2.99371	0.00297287	0.0134719	0.0554062	0.243148	0.808048	-0.0522646	0.0523475	-0.998416	0.317934	-0.0813839	0.0744466	-1.09319	0.275396	-0.0552579	0.0496952	-1.11194	0.26706
LGC14.1	0.0693221	0.0549806	1.26085	0.208254	0.0401626	0.0457467	0.877934	0.380642	-0.0785981	0.0464709	-1.69134	0.0919438	-0.106026	0.0477307	-2.22134	0.0269971	-0.0706601	0.0553466	-1.27668	0.202788	-0.0177044	0.078834	-0.224579	0.822462	0.100844	0.0744418	1.35466	0.175947	-0.0940407	0.108149	-0.869546	0.385433	-0.0621249	0.0721761	-0.860741	0.390042
LGC14.3	-0.0511717	0.0372866	-1.37239	0.170839	-0.0732143	0.0311426	-2.35094	0.0192982	0.079021	0.031539	2.5055	0.0130004	0.0248806	0.0325165	0.765167	0.444707	0.0962092	0.0376126	2.5579	0.0111615	-0.00278119	0.0536338	-0.0518551	0.958691	-0.112415	0.0506221	-2.22067	0.0272203	-0.128094	0.0752138	-1.70306	0.0898522	-0.0889657	0.0481929	-1.84603	0.065864
LGC17.1	0.0447437	0.0373525	1.19788	0.231832	0.0589721	0.0318663	1.85061	0.0651494	0.0109187	0.0336371	0.324604	0.745685	-0.00868503	0.0333739	-0.260235	0.794848	-0.0304534	0.039932	-0.762631	0.446219	-0.00148281	0.0566873	-0.0261577	0.979141	0.0673889	0.0536091	1.25704	0.209493	0.0197884	0.0766928	0.258022	0.796611	0.0312849	0.0495079	0.631918	0.527979
	Wald statistics for fixed effects
	weight_g.denDF	weight_g.F.inc	weight_g.F.con	weight_g.Pr	shellLength.denDF	shellLength.F.inc	shellLength.F.con	shellLength.Pr	gh.denDF	gh.F.inc	gh.F.con	gh.Pr	gw.denDF	gw.F.inc	gw.F.con	gw.Pr	a0.denDF	a0.F.inc	a0.F.con	a0.Pr	r0.denDF	r0.F.inc	r0.F.con	r0.Pr	c.denDF	c.F.inc	c.F.con	c.Pr	relFoot.denDF	relFoot.F.inc	relFoot.F.con	relFoot.Pr	Bold.Score.denDF	Bold.Score.F.inc	Bold.Score.F.con	Bold.Score.Pr
(Intercept)	6.6	0.04051	0.08789	0.775974	3.3	1.194	1.002	0.383784	26.1	0.06398	0.1456	0.705842	5.3	0.4855	0.2535	0.634757	26	0.06671	0.07082	0.792241	26.1	0.02814	0.02786	0.868728	31.5	0.03012	0.03445	0.853952	52.8	0.0114	0.001299	0.97139	6.5	0.2895	0.0005788	0.981529
sex (male)	346.9	16.33	6.884	0.00908293	339	25.59	13.14	0.000333785	325.2	56.99	64.95	1.47923e-14	338.7	105	87.44	1.21803e-18	327.7	86.42	74.17	3.07008e-16	330.1	4.704	2.096	0.148616	330.6	16.94	16.71	5.47824e-05	242.9	6.016	2.407	0.122103	301.9	2.128	1.951	0.163519
habitatPC1	321	46.11	13.11	0.000342009	323.4	42.44	12.26	0.000526882	199.5	426.8	36.3	8.02817e-09	317.2	92.5	35.98	5.42997e-09	219.1	205.9	33	3.06291e-08	239.5	44.58	10.05	0.00172306	244	47.6	4.331	0.0384628	240.5	10.27	14.02	0.000226081	292.6	31.65	15.47	0.000104566
distanceCentre	111.1	5.485	0.0882	0.767036	145.1	3.413	0.1012	0.750905	31	25.59	1.706	0.201168	132.3	1.936	0.03943	0.842898	38.5	5.866	0.4845	0.490548	48.7	1.07	0.3465	0.558832	51.9	2.79	0.09241	0.762352	95.7	1.587	0.08893	0.766187	155.1	0.06581	0.4519	0.502427
shore.height	344.6	4.147	16.81	5.16441e-05	338.9	2.609	3.615	0.0580918	300.5	108.8	18.63	2.15173e-05	338.1	14	0.6301	0.427871	307.9	24.5	0.9548	0.329279	314.9	19.95	4.831	0.0286835	316.1	3.998	0.3753	0.540591	238.2	1.142	0.2425	0.622881	302	0.01377	1.036	0.309659
LGC1.1	346.8	3.599	0.606	0.43683	339	6.666	1.746	0.18728	325	23.92	4.399	0.0367425	339	6.817	1.648	0.200105	328.3	14.92	4.112	0.0433838	331.1	2.746	0.2305	0.631478	331.3	6.276	2.779	0.0964713	238.9	4.37	2.032	0.155305	302	3.338	2.637	0.105418
LGC1.2	343.1	0.754	0.8539	0.3561	332.2	0.08398	0.2002	0.654853	338.9	8.95	5.546	0.0190883	334	2.467	2.693	0.101737	338.8	7.759	6.499	0.0112353	338.7	0.5543	0.9501	0.330388	338.9	10.73	8.974	0.00294054	241.7	0.01554	0.07161	0.789239	298.6	0.7162	0.8248	0.364518
LGC2.1	347	19.31	9.382	0.00236306	337.5	23.5	9.382	0.002368	331.4	29	4.68	0.0312319	338.5	17.25	9.223	0.00257513	333.4	20.45	5.39	0.0208576	335.1	9.354	5.035	0.0254945	335	5.657	1.163	0.281562	243	1.861	0.6275	0.429041	300.3	2.466	0.912	0.340364
LGC4.1	347	0.0002674	0.004016	0.949507	338.3	0.6575	0.8404	0.359942	337.5	1.377	0.4918	0.483608	338.7	0.1807	0.1036	0.747757	337.9	1.291	0.4772	0.490167	338.2	0.1959	0.2671	0.605625	338.2	2.556	1.282	0.258328	243	0.4784	0.0002634	0.987064	300.8	1.435	1.824	0.177865
LGC6.1	332.4	33.05	11.47	0.000793821	335.9	58.08	21.98	4.00595e-06	187.6	76.97	16.74	6.34734e-05	331.4	32.1	12.76	0.000406475	212.3	32.83	4.587	0.0333512	237.8	9.226	4.172	0.0421997	240.2	12.82	2.083	0.15025	224.2	3.367	0.1005	0.751583	294.1	13.48	7.001	0.0085869
LGC7.1	346.9	4.721	2.839	0.0928816	337.9	1.258	0.4977	0.480996	319.1	2.264	0.6978	0.404148	338.7	3.05	1.483	0.224079	324.5	1.688	1.153	0.283757	329	0.2261	1.675e-05	0.996737	328.9	0.2414	0.1934	0.66041	242.2	0.6551	0.3009	0.583827	301.5	0.2053	0.2004	0.654757
LGC7.2	342.4	3.014	2.259	0.133763	332.3	5.976	5.042	0.0254027	338.9	6.952	6.13	0.0137756	334.3	3.174	2.733	0.0992336	339	2.273	2.064	0.151698	339	1.438	1.175	0.279078	339	1.36	1.383	0.240402	242.7	5.761	5.706	0.017668	295.6	3.339	3.093	0.0796512
LGC9.1	345.3	0.5558	1.257	0.263047	336.3	0.6609	0.01978	0.888249	330.3	1.367	0.3897	0.532909	337.7	0.1495	0.08103	0.776084	333.2	2.683	1.717	0.190974	335.5	0.7897	0.1825	0.669523	335.2	2.025	2.103	0.14796	242.3	2.399	1.863	0.173552	299.3	1.373	1.53	0.21706
LGC10.1	346.1	6.577	1.578	0.209843	339	13.93	3.402	0.0659837	321.2	7.051	1.096	0.295964	338.7	2.206	0.02329	0.878785	324.9	0.7117	0.6169	0.43277	328.2	7.995	0.05388	0.816585	328.7	0.9993	0.5915	0.442378	243	13.83	6.143	0.0138697	301.6	0.9142	1.783	0.182756
LGC10.2	106.6	0.107	0.03447	0.853053	115.5	0.6261	0.3719	0.543156	70.1	0.04821	0.0003439	0.985256	114.1	4.33	3.465	0.0652579	77.8	1.115	1.442	0.233454	87.5	7.924	7.656	0.00690534	96	6.972	6.186	0.0146007	84.7	0.1429	0.02203	0.882351	137.5	1.615	2.002	0.159309
LGC11.1	344.9	3.798	3.328	0.0689574	335.5	4.135	3.934	0.0481305	336.4	0.7009	0.9768	0.323707	337	0.4912	0.3406	0.559869	337.3	0.05243	0.02604	0.871902	338	0.0005677	0.0005415	0.981449	337.8	1.393	1.484	0.224012	242.4	2.183	2.796	0.0958146	298.8	0.017	0.009895	0.920829
LGC12.2	151.5	10.02	8.133	0.00495403	170.2	17.61	14.86	0.000164075	110.8	22.82	18	4.61067e-05	167.5	7.066	5.054	0.025879	120.8	14.22	10.53	0.00152023	133.2	0.2132	0.1806	0.671567	143.5	1.214	0.6117	0.43545	151.3	2.523	1.796	0.182149	171.4	1.69	1.294	0.256987
LGC12.4	342.7	0.8427	0.8967	0.344333	337.6	1.496	1.34	0.247857	312.5	11.28	10.43	0.00137486	336.5	9.004	9.245	0.00254712	317.4	9.728	8.962	0.00297287	321.9	0.05524	0.05912	0.808048	322.9	1.19	1.001	0.317934	242.8	1.219	1.195	0.275396	300.2	1.542	1.236	0.26706
LGC14.1	338.2	2.841	1.59	0.208254	336.7	2.113	0.7707	0.380642	262.8	5.389	2.861	0.0919438	334.5	5.911	4.934	0.0269971	277.9	3.981	1.63	0.202788	292	0.04907	0.05044	0.822462	293.7	4.141	1.84	0.175947	235.7	0.2473	0.7561	0.385433	301.3	0.1741	0.7409	0.390042
LGC14.3	343.8	2.128	1.883	0.170839	338.9	6.113	5.527	0.0192982	205.6	6.196	6.278	0.0130004	337.8	0.6129	0.5855	0.444707	234.5	6.838	6.543	0.0111615	261.8	0.002524	0.002688	0.958691	261.7	5.333	4.932	0.0272203	239.8	3.001	2.9	0.0898522	302	3.594	3.408	0.065864
LGC17.1	332.1	1.435	1.435	0.231832	319.9	3.425	3.425	0.0651494	338	0.1054	0.1054	0.745685	323.6	0.06772	0.06772	0.794848	337.4	0.5816	0.5816	0.446219	336.8	0.0006846	0.0006846	0.979141	337.5	1.581	1.581	0.209493	239.6	0.06658	0.06658	0.796611	286.4	0.3993	0.3993	0.527979
